# Supplementary material for: Characterization of SARS-CoV-2 Variants in Military and Civilian Personnel of an Air Force Airport during Three Pandemic Waves in Italy
Source: Microorganisms. 2023 Nov 5;11(11):2711. doi: 10.3390/microorganisms11112711 (PMC10672769; doi:10.3390/microorganisms11112711)
Supplement: Supplementary file 1 [file microorganisms-11-02711-s001.zip]

Archive with 1 entries (1 files):
- microorganisms-2672616-supplementary.xlsx
