# Supplementary material for: Characterization of SARS-CoV-2 Variants in Military and Civilian Personnel of an Air Force Airport during Three Pandemic Waves in Italy
Source: Microorganisms. 2023 Nov 5;11(11):2711. doi: 10.3390/microorganisms11112711 (PMC10672769; doi:10.3390/microorganisms11112711)
Supplement: Supplementary file 1 [file microorganisms-11-02711-s001.zip › microorganisms-2672616-supplementary.xlsx]

## Sheet: Suppl Table S1
Supplementary Table S1. Major amino acidic changes along the proteins of non-Omicron VOCs isolates
Genomic regions	ORF1ab															spike	ORF3a	Envelope	Membrane	ORF6	ORF7a	ORF7b	ORF8	Nucleocapsid	ORF10
B.1.258 and sublineage	nsp1	nsp2	nsp3 (PLpro)	nsp4	nsp5 (3CLpro)	nsp6	nsp7	nsp8	nsp9	nsp10	nsp12 (RdRp)	nsp13	nsp14	nsp15	nsp16	S	NS3a	E	M	NS6	NS7a	NS7b	NS8	N	NS10
AM-0607	D139G		I1192T, K1330E, I1683T								P323L	H290Y				W64L, N439K, N603D, D614G							Q23H	S180I
AM-0645	D139G		K1330E, I1683T								P323L	H290Y				W64L, N439K, D614G							Q23H	S180I
AM-1059	∆85		V1229F, I1683T					T123I	M101I		P323L, V720I	P53L, H290Y, A598S	P46L, E453D			Δ69-70, L189F, N439K, D614G, V772I, T1117I, Q1201K	Q185H						E64*	M234I
AM-1060	∆85		S126L, I1683T					T123I	M101I		L261F, P323L, R349S, Q698H, V720I, E857D	P53L, H290Y, A598S	P46L, E453D			Δ69-70, L189F, N439K, D614G, V772I, T1117I, Q1201K	Q185H						E64*
B.1.177	nsp1	nsp2	nsp3 (PLpro)	nsp4	nsp5 (3CLpro)	nsp6	nsp7	nsp8	nsp9	nsp10	nsp12 (RdRp)	nsp13	nsp14	nsp15	nsp16	S	ORF3a (NS3a)	E	M	ORF6 (NS6)	ORF7a (NS7a)	ORF7b (NS7b)	NS8	N	ORF10 (NS10)
AM-0070			M988I, I1672T	T269I			L71F				P323L					A222V, D614G								A220V	V30L
AM-0660_a											N297K, L371F, V398IL, K641N, D717E, K807N, D879E	R392C				D614G, C1247F
AM-0771											L261F, P323L, R349S					A222V, P272L, D614G									V30L
AM-0424		A476V			G15S						P323L	R392C				A222V, G257V, A262S, P272L, D614G, C1247F								A220V	V30L
AM-0852					G15S						P323L					A222V, P272L, D614G, C1247F								A220V
AM-0882					L232F						P323L, T912N		M58I			A222V, A262S, P272L, D614G, T859I						M1I		A220V	V30L
AM-1095		W466R	A534V, T1797I, T1830I				L71F	T123I			P323L	L428F		A117V, D335E		A222V, D614G								A220V	V30L
AM-1184		W466R									P323L					A222V, D614G								A220V	V30L
AM-1149			A534V, T1797I, T1830I				L71F	T123I			P323L	L428F		A117V		A222V, D614G								A220V	V30L
Alpha (B.1.1.7) and sublineage	nsp1	nsp2	nsp3 (PLpro)	nsp4	nsp5 (3CLpro)	nsp6	nsp7	nsp8	nsp9	nsp10	nsp12 (RdRp)	nsp13	nsp14	nsp15	nsp16	S	ORF3a (NS3a)	E	M	ORF6 (NS6)	ORF7a (NS7a)	ORF7b (NS7b)	NS8	N	ORF10 (NS10)
AM-0143		N280Y	T183I, A890D, K1155R, I1412T			∆106-108					P323L					∆69-70, ∆144, A570D, D614G, P681H, T716I, S982A							Q27*, R52I	A220V
AM-1148			T183I, A890D, I1412T			∆106-108					P227L, P323L		P451S			Δ69-70, Δ144, N501Y, A570D, D614G, P681H, T716I, S982A, D1118H							Q27*, R52I, K68*, Y73C	D3L, R203K, G204R, S235F
AM-1397		N280Y	T183I, A890D, I1412T			∆106-108					P323L					Δ69-70, Δ144, N501Y, A570D, D614G, P681H, T716I, S982A, D1118H, D1153Y, D1165A							Q27*, R52I, K68*, Y73C, L118V, I121X	D3L, R203K, G204R, S235F
AM-0433			T183I, R352C, A890D, T1022I, I1412T			∆106-108					P323L					Δ69-70, Δ144, N501Y, A570D, D614G, P681H, T716I, S982A, D1118H							Q27*, R52I, Y73C	D3L, R203K, G204R, S235F
AM-1281_a			T183I, A890D, I1412T			∆106-108					P323L					Δ69-70, Δ144, N501Y, A570D, D614G, P681H, T716I, S982A, D1118H, G1124V							Q27*, R52I, Y73C	D3L, R203K, G204R, S250F
AM-1601			T183I, G307C, V348L, K408N, A890D, I412T			∆106-108				T12I	N158H, P323L					Δ69-70, Δ144, N501Y, A570D, D614G, P681H, T716I, S982A, D1118H							Q27*, R52I, Y73C	D3L, L139F, R203K, G204R, S235F
AM-1602			T183I, G307C, V348L, K408N, A890D, I412T			∆106-108				T12I	N158H, P323L					Δ69-70, Δ144, N501Y, A570D, D614G, P681H, T716I, S982A, D1118H							Q27*, R52I, Y73C	D3L, L139F
AM-1776		S138L	T183I, I458T, A890D, I1412T			∆106-108					P323L		S450I			Δ69-70, Δ144, N501Y, A570D, D614G, P681H, T716I, S982A, D1118H	W131C						Q27*, R52I, K68*, Y73C	D3L, R203K, G204R, S235F
AM-1309			T183I, A890D, I1412T, R1518K			F108L			P83L	T51I	P323L					Δ69-70, Δ144, N501Y, A570D, T716I, G946V, S982A							Q27*, R52I, Y73C	D3L, R203K, G204R, S235F
Gamma (P.1.1)	nsp1	nsp2	nsp3 (PLpro)	nsp4	nsp5 (3CLpro)	nsp6	nsp7	nsp8	nsp9	nsp10	nsp12 (RdRp)	nsp13	nsp14	nsp15	nsp16	S	ORF3a (NS3a)	E	M	ORF6 (NS6)	ORF7a (NS7a)	ORF7b (NS7b)	NS8	N	ORF10 (NS10)
AM-0120												T307I, E341D				R190S, K417T, E484K, D614G, H655Y, T1027I	S253P						E92K	P80R, R203K, G204R
AM-0272			S370L, K977Q			∆106-108					P94S, P323L	T307I, E341D				L18F, T20N, P26S, D138Y, R190S, K417T, E484K, N501Y, D614G, H655Y, T1027I, V1176F	S253P						E92K	P80R, R203K, G204R
AM-0299_a			S370L, K977Q			∆106-108					P94S, P323L	T307I, E341D				L18F, T20N, P26S, D138Y, R190S, K417T, E484K, N501Y, D614G, H655Y, T1027I, V1176F	S253P						E92K	P80R, R203K, G204R
AM-1002			S370L			∆106-108					P94S, P323L	T307I, E341D				L18F, T20N, P26S, D138Y, R190S, K417T, E484K, N501Y, D614G, H655Y, T1027I, V1176F	S253P						E92K	P80R, R203K, G204R
Delta (AY) and sublineages	nsp1	nsp2	nsp3 (PLpro)	nsp4	nsp5 (3CLpro)	nsp6	nsp7	nsp8	nsp9	nsp10	nsp12 (RdRp)	nsp13	nsp14	nsp15	nsp16	S	ORF3a (NS3a)	E	M	ORF6 (NS6)	ORF7a (NS7a)	ORF7b (NS7b)	NS8	N	ORF10 (NS10)
AM-1894			A488S, P1228L, P1469S	V167L, T492I		T77A					P323L, G671S, Q822H	P77L	R289H, A394V			T19R, T95I, E156G, Δ157-158, L452R, T478K, D614G	S26L, D27Y		I82T		V82A, T120I	T40I	Δ119-120	D63G, R203M, G215C, D377Y
AM-1988		G339S	A488S, P1228L, P1469S, A1711V	V167L, T492I		T77A					P323L, G671S, D824Y	P77L	A394V			L5F, T19R, T95I, G142D, E156G, Δ157-158, L452R, T478K, D614G, P681R, D950N	S26L		I82T		V82A, T120I	T40I	Δ119-121	R32H, D63G, R203M, G215C, D377Y
AM-B			∆174-177, A488S, P1228L, P1469S, A1711V	V167L, T492I		T77A					P323L, G671S	P77L	G265V, A394V			T19R, T95I, G142D, Y145H, E156G, Δ157-158, A222V, L452R, T478K, D614G, P681R, D950N	S26L		A2S, I82T		V82A, T120I	T40I	Δ119-122	D63G, R203M, G215C, D377Y
AM-1969			A488S, T936N, P1228L, P1469S	V167L, T492I		T77A	L56F				P323L, G671S	A18V, P77L	A394V			L452R, T478K, D614G, P681R, D950N, V1104L	S26L		I82T			T40I	Δ119-122	D63G, R203M, G215C, S327L, W330L, D377Y
Legend: a = first infection, * = stop codon, red = mutation with very low prevalence worldwide.

## Sheet: Suppl Table S2
Supplementary Table S2. Major amino acidic changes along the proteins of Omicron VOC and its sublineage isolates.
Genomic regions	ORF1ab															spike	ORF3a	Envelope	Membrane	ORF6	ORF7a	ORF7b	ORF8	Nucleocapsid	ORF10
BA.1	nsp1	nsp2	nsp3 (PLpro)	nsp4	nsp5 (3CLpro)	nsp6	nsp7	nsp8	nsp9	nsp10	nsp12 (RdRp)	nsp13	nsp14	nsp15	nsp16	S	NS3a	E	M	NS6	NS7a	NS7b	NS8	N	NS10
AM-2050			K38R, Δ1265, L1266I, A1892T	T492I	P132H	Δ105-107, I189V					P323L, L749M		I42V			A67V, Δ69-70, T95I, Δ142-144, Y145D, N211I, Δ212, K417N, N440K, G446S, S477N, T478K, E484A, Q493R, G496S, Q498R, N501Y, Y505H, T547K, D614G, H655Y, N679K, P681H, N764K, D796Y, N856K, Q954H, N969K, L981F		T9I	D3G, Q19E, A63T					P13L, Δ31-33, R203K, G204R
AM-2058			K38R, Δ1265, L1266I, A1892T	T492I	P132H	Δ105-107, I189V					P323L		I42V, I242L			A67V, Δ69-70, T95I, Δ142-144, Y145D, N211I, Δ212, G339D, S371L, S373P, S375F, K417N, N440K, G446S, S477N, T478K, E484A, Q493R, G496S, Q498R, N501Y, Y505H, T547K, D614G, H655Y, N679K, P681H, N764K, D796Y, N856K, Q954H, N969K, L981F		T9I	Q19E, A63T					P13L, Δ31-33, R203K, G204R
AM-2059			K38R, Δ1265, L1266I, A1892T	T492I	P132H	Δ105-107, I189V					P323L		I42V, I242L			A67V, Δ69-70, T95I, Δ142-144, Y145D, N211I, Δ212, G339D, S371L, S373P, S375F, K417N, N440K, G446S, S477N, T478K, E484A, Q493R, G496S, Q498R, N501Y, Y505H, T547K, D614G, H655Y, N679K, P681H, N764K, D796Y, N856K, Q954H, N969K, L981F		T9I	Q19E, A63T					P13L, Δ31-33, R203K, G204R
AM-2060			K38R, Δ1265, L1266I, A1892T	T492I	P132H	Δ105-107, I189V					P323L		I42V, I242L			A67V, Δ69-70, T95I, Δ142-144, Y145D, N211I, Δ212, S371L, S373P, S375F, K417N, N440K, G446S, S477N, T478K, E484A, Q493R, G496S, Q498R, N501Y, Y505H, T547K, D614G, H655Y, N679K, P681H, N764K, D796Y, N856K, Q954H, N969K, L981F		T9I	D3G, Q19E, A63T					P13L, Δ31-33, R203K, G204R
AM-2096			K38R, Δ1265, L1266I, A1892T	T492I	P132H	Δ105-107, I189V					P323L		I42V			A67V, Δ69-70, T95I, Δ142-144, Y145D, N211I, Δ212, G339D, S371L, S373P, S375F, K417N, N440K, G446S, S477N, T478K, E484A, Q493R, G496S, Q498R, N501Y, Y505H, T547K, D614G, ∆641-642, F643I, N679K, P681H, N764K, D796Y, N856K, Q954H, N969K, L981F		T9I	Q19E, A63T					P13L, Δ31-33, R203K, G204R
AM-0660_b			K38R, Δ1265, L1266I, A1892T	T492I	P132H	Δ105-107, I189V					P323L		I42V			A67V, Δ69-70, T95I, Δ142-144, Y145D, G339D, S371L, S373P, S375F, K417N, N440K, G446S, S477N, T478K, E484A, Q493R, G496S, Q498R, N501Y, Y505H, T547K, D614G, H655Y, N679K, P681H, N764K, D796Y, N856K, Q954H, N969K, L981F		T9I	D3G, Q19E, A63T					P13L, Δ31-33, R203K, G204R
AM-2123			K38R, Δ1265, L1266I, A1892T	T492I	P132H	Δ105-107, I189V					P323L		I42V			A67V, Δ69-70, T95I, Δ142-144, Y145D, K417N, N440K, G446S, S477N, T478K, E484A, Q493R, G496S, Q498R, N501Y, Y505H, T547K, D614G, H655Y, N679K, P681H, N764K, N856K, Q954H, N969K, L981F		T9I	D3G, Q19E, A63T					P13L, Δ31-33, R203K, G204R
AM-2124			K38R, Δ1265, L1266I, A1892T	T492I	P132H	Δ105-107, I189V					P323L		I42V			A67V, Δ69-70, T95I, Δ142-144, Y145D, N211I, Δ212, G339D, S371L, S373P, S375F, K417N, N440K, G446S, S477N, T478K, E484A, Q493R, G496S, Q498R, N501Y, Y505H, T547K, D614G, N764K, D796Y, N856K, Q954H, N969K, L981F		T9I	D3G, Q19E, A63T					P13L, Δ31-33, R203K, G204R
BA.1.1	nsp1	nsp2	nsp3 (PLpro)	nsp4	nsp5 (3CLpro)	nsp6	nsp7	nsp8	nsp9	nsp10	nsp12 (RdRp)	nsp13	nsp14	nsp15	nsp16	S	NS3a	E	M	NS6	NS7a	NS7b	NS8	N	NS10
AM-2037			K38R, Δ1265, L1266I, A1892T	T492I	P132H	Δ105-107, I189V					P323L		I42V			A67V, Δ69-70, T95I, Δ142-144, Y145D, N211I, Δ212, G339D, R346K, K417N, N440K, G446S, S477N, T478K, E484A, Q493R, G496S, Q498R, N501Y, Y505H, T547K, D614G, H655Y, N764K, N856K, Q954H, N969K, L981F		T9I	Q19E, A63T					P13L, Δ31-33, R203K, G204R
AM-2038			K38R, Δ1265, L1266I, A1892T	T492I	P132H	Δ105-107, I189V					P323L		I42V			A67V, Δ69-70, T95I, Δ142-144, Y145D, N211I, Δ212, G339D, R346K, S371L, S373P, S375F, K417N, N440K, G446S, S477N, T478K, E484A, Q493R, G496S, Q498R, N501Y, Y505H, T547K, D614G, H655Y, N764K, D796Y, N856K, Q954H, N969K, L981F		T9I	Q19E, A63T					P13L, Δ31-33, R203K, G204R
AM-2039			K38R, Δ1265, L1266I, A1892T	T492I	P132H	Δ105-107, I189V					P323L		I42V			A67V, Δ69-70, T95I, Δ142-144, Y145D, N211I, Δ212, G339D, R346K, S371L, S373P, S375F, K417N, N440K, G446S, S477N, T478K, E484A, Q493R, G496S, Q498R, N501Y, Y505H, T547K, D614G, H655Y,N679K, P681H, N764K, D796Y, N856K, Q954H, N969K, L981F		T9I	Q19E, A63T					P13L, Δ31-33, R203K, G204R
AM-2040			K38R, Δ1265, L1266I, A1892T	T492I	P132H	Δ105-107, I189V					P323L		I42V			A67V, Δ69-70, T95I, Δ142-144, Y145D, G339D,R346K, K417N, N440K, G446S, S477N, T478K, E484A, Q493R, G496S, Q498R, N501Y, Y505H, T547K, D614G, H655Y, N679K, P681H, N764K, N856K, Q954H, N969K, L981F		T9I	Q19E, A63T					P13L, Δ31-33, R203K, G204R
AM-2045			K38R, Δ1265, L1266I, A1892T	T492I	P132H	Δ105-107, I189V					P323L		I42V	L162F		A67V, Δ69-70, T95I, Δ142-144, Y145D, N211I, Δ212, G339D, R346K, S371L, S373P, S375F, K417N, N440K, G446S, S477N, T478K, E484A, Q493R, G496S, Q498R, N501Y, Y505H, T547K, D614G, H655Y,N679K, P681H, N764K, D796Y, N856K, Q954H, N969K, L981F		T9I	Q19E, A63T		T14I			P13L, Δ31-33, R203K, G204R
AM-2046			K38R, Δ1265, L1266I, A1892T	T492I	P132H	Δ105-107, I189V					P323L		I42V	L162F		A67V, Δ69-70, T95I, Δ142-144, Y145D, G339D,R346K, K417N, N440K, G446S, S477N, T478K, E484A, Q493R, G496S, Q498R, N501Y, Y505H, T547K, D614G, H655Y, N679K, P681H, N764K, N856K, Q954H, N969K, L981F		T9I	Q19E, A63T		T14I			P13L, Δ31-33, R203K, G204R
AM-2071			K38R, Δ1265, L1266I, A1892T	T492I	P132H	Δ105-107, I189V					P323L		I42V			A67V, Δ69-70, T95I, Δ142-144, Y145D, K417N, N440K, G446S, S477N, T478K, E484A, Q493R, G496S, Q498R, N501Y, Y505H, T547K, D614G, H655Y, N679K, P681H, N764K, N856K, Q954H, N969K, L981F		T9I	D3G, Q19E, A63T					P13L, Δ31-33, R203K, G204R
AM-1273			K38R, Δ1265, L1266I, A1892T	T492I	P132H	Δ105-107, I189V					P323L		I42V			A67V, Δ69-70, T95I, Δ142-144, Y145D, N211I, Δ212, G339D, R346K, S371L, S373P, S375F, K417N, N440K, G446S, S477N, T478K, E484A, Q493R, G496S, Q498R, N501Y, Y505H, T547K, D614G, H655Y, N679K, P681H, N764K, D796Y, N856K, Q954H, N969K, L981F	Q57H	T9I	D3G, Q19E, A63T					P13L, Δ31-33, R203K, G204R
AM-1281_b			K38R, Δ1265, L1266I, A1892T		P132H	Δ105-107, I189V					P323L		I42V			A67V, Δ69-70, T95I, Δ142-144, Y145D, K417N, N440K, G446S, S477N, T478K, E484A, Q493R, G496S, Q498R, N501Y, Y505H, T547K, D614G, H655Y, N679K, P681H, N764K, N856K, Q954H, N969K, L981F		T9I	D3G, Q19E, A63T					P13L, Δ31-33, R203K, G204R
AM-2074			K38R, Δ1265, L1266I, A1892T			Δ105-107, I189V					M110V, P323L		I42V			A67V, Δ69-70, T95I, Δ142-144, Y145D, K417N, N440K, G446S, S477N, T478K, E484A, Q493R, G496S, Q498R, N501Y, Y505H, T547K, D614G, H655Y, N679K, P681H, N764K, N856K, Q954H		T9I	D3G, Q19E, A63T					P13L, Δ31-33
AM-2116		A1T	K38R, Δ1265, L1266I, A1892T	T492I	P132H	Δ105-107, I189V					P323L		I42V			A67V, Δ69-70, T95I, Δ142-144, Y145D, N211I, Δ212, G339D, R346K, S371L, S373P, S375F, K417N, N440K, G446S, S477N, T478K, E484A, Q493R, G496S, Q498R, N501Y, Y505H, T547K, D614G, H655Y, N679K, P681H, N764K, D796Y, N856K, Q954H, N969K, L981F		T9I	Q19E, A63T					P13L, Δ31-33, K38I, R203K, G204R
AM-2118		L567I	K38R, Δ1265, L1266I, A1892T	T492I	P132H	Δ105-107, I189V					P323L		I42V			A67V, Δ69-70, T95I, Δ142-144, Y145D, N211I, Δ212, G339D, R346K, S371L, S373P, S375F, K417N, N440K, G446S, S477N, T478K, E484A, Q493R, G496S, Q498R, N501Y, Y505H, T547K, D614G, H655Y, N679K, P681H, N764K, D796Y, N856K, Q954H, N969K, L981F		T9I	Q19E, A63T					P13L, Δ31-33, R203K, G204R
AM-2120			K38R, Δ1265, L1266I, A1892T	T492I	P132H	Δ105-107, I189V					P323L		I42V			A67V, Δ69-70, T95I, Δ142-144, Y145D, N211I, Δ212, G339D, R346K, S371L, S373P, S375F, K417N, N440K, G446S, S477N, T478K, E484A, Q493R, G496S, Q498R, N501Y, Y505H, T547K, D614G, H655Y, N679K, P681H, N764K, D796Y, N856K, Q954H, N969K, L981F		T9I	D3G, Q19E, A63T					P13L, Δ31-33, R203K, G204R, T334A
AM-1438	R124C	H208Y, G285S	K38R, Δ1265, L1266I, A1892T	T492I		Δ105-107, I189V					P323L		I42V			A67V, Δ69-70, T95I, Δ142-144, Y145D, G339D, R346K, S371L, S373P, S375F, K417N, N440K, G446S, S477N, T478K, E484A, Q493R, G496S, Q498R, N501Y, Y505H, D614G, H655Y, N679K, P681H, N856K, Q954H		T9I	Q19E, A63T					P13L, Δ31-33, R203K, G204R
AM-0299_b		A1T	K38R, Δ1265, L1266I, A1803V, A1892T	T492I	P132H	Δ105-107, I189V					P323L		I42V			A67V, Δ69-70, T95I, Δ142-144, Y145D, Q173K, N211I, Δ212, G339D, R346K, S371L, S373P, S375F, K417N, N440K, G446S, S477N, T478K, E484A, Q493R, G496S, Q498R, N501Y, Y505H, T547K, D614G, H655Y, N679K, P681H, N764K, D796Y, N856K, Q954H, N969K, L981F		T9I	Q19E, A63T					P13L, Δ31-33, R203K, G204R
AM-2122			K38R, Δ1265, L1266I, A1892T	T492I	P132H, D216N	Δ105-107, I189V					P323L		I42V			A67V, Δ69-70, T95I, Δ142-144, Y145D, N211I, Δ212, G339D, R346K, S371L, S373P, S375F, K417N, N440K, G446S, S477N, T478K, E484A, Q493R, G496S, Q498R, N501Y, Y505H, T547K, D614G, H655Y, N679K, P681H, N764K, D796Y, N856K, T859I, Q954H, N969K, L981F		T9I	Q19E, A63T				I9V	P13L, Δ31-33, R203K, G204R	F9X
BA.1.1.1	nsp1	nsp2	nsp3 (PLpro)	nsp4	nsp5 (3CLpro)	nsp6	nsp7	nsp8	nsp9	nsp10	nsp12 (RdRp)	nsp13	nsp14	nsp15	nsp16	S	NS3a	E	M	NS6	NS7a	NS7b	NS8	N	NS10
AM-2092			K38R, Δ1265, L1266I, A1892T	T492I	P132H	Δ105-107, I189V					P323L, Q875R		I42V	A92V		A67V, Δ69-70, T95I, Δ142-144, Y145D, N211I, Δ212, G339D, R346K, S371L, S373P, S375F, K417N, N440K, G446S, S477N, T478K, E484A, Q493R, G496S, Q498R, N501Y, Y505H, T547K, D614G, H655Y, N679K, P681H, N764K, D796Y, N856K, Q954H, N969K, L981F		T9I	D3G, Q19E, A63T					P13L, Δ31-33, R203K, G204R
AM-2097			K38R, Δ1265, L1266I, A1892T	T492I	P132H	L37F, Δ105-107, I189V					P323L, Q875R		I42V			L5F, A67V, Δ69-70, T95I, Δ142-144, Y145D, N211I, Δ212, G339D, R346K, S371L, S373P, S375F, K417N, N440K, G446S, S477N, T478K, E484A, Q493R, G496S, Q498R, N501Y, Y505H, T547K, D614G, H655Y, N679K, P681H, N764K, D796Y, N856K, Q954H, N969K, L981F		T9I	Q19E, A63T					P13L, Δ31-33, R203K, G204R
BA.1.15	nsp1	nsp2	nsp3 (PLpro)	nsp4	nsp5 (3CLpro)	nsp6	nsp7	nsp8	nsp9	nsp10	nsp12 (RdRp)	nsp13	nsp14	nsp15	nsp16	S	NS3a	E	M	NS6	NS7a	NS7b	NS8	N	NS10
AM-2111			K38R, Δ1265, L1266I, A1892T	T492I	P132H	Δ105-107, I189V					P323L		I42V			A67V, Δ69-70, T73I, T95I, Δ142-144, Y145D, K417N, N440K, G446S, S477N, T478K, E484A, Q493R, G496S, Q498R, N501Y, Y505H, T547K, D614G, H655Y, N679K, P681H, N764K, N856K, Q954H, N969K, L981F, P1162S	L106F	T9I	D3G, Q19E, A63T	Y31*				P13L, Δ31-33, R203K, G204R, D343G
AM-2117			K38R, Δ1265, L1266I, D1809N, A1892T	T492I	P132H	Δ105-107, I189V					P323L		I42V			A67V, Δ69-70, T95I, Δ142-144, Y145D, G339D, S371L, S373P, S375F, K417N, N440K, G446S, S477N, T478K, E484A, Q493R, G496S, Q498R, N501Y, Y505H, T547K, D614G, H655Y, N679K, P681H, N764K, D796Y, N856K, Q954H, N969K, L981F	L106F	T9I	Q19E, A63T		I3T		P85S, I121X	P13L, Δ31-33, R203K, G204R, D343G
BA.1.17	nsp1	nsp2	nsp3 (PLpro)	nsp4	nsp5 (3CLpro)	nsp6	nsp7	nsp8	nsp9	nsp10	nsp12 (RdRp)	nsp13	nsp14	nsp15	nsp16	S	NS3a	E	M	NS6	NS7a	NS7b	NS8	N	NS10
AM-1739			K38R, P985S, V1069I, Δ1265, L1266I, A1892T	T492I	P132H	Δ105-107, I189V					P323L		I42V			A67V, Δ69-70, T95I, Δ142-144, Y145D, G339D, S371L, S373P, S375F, K417N, N440K, G446S, S477N, T478K, E484A, Q493R, G496S, Q498R, N501Y, Y505H, T547K, D614G, H655Y, N679K, P681H, N764K, D796Y, N856K, Q954H, N969K, L981F, L1265F		T9I	Q19E, A63T					P13L, Δ31-33, R203K, G204R
AM-1741			K38R, P985S, V1069I, Δ1265, L1266I, A1892T	T492I	P132H	Δ105-107, I189V					P323L		I42V			A67V, Δ69-70, T95I, Δ142-144, Y145D, N211I, Δ212, G339D, S371L, S373P, S375F, K417N, N440K, G446S, S477N, T478K, E484A, Q493R, G496S, Q498R, N501Y, Y505H, T547K, D614G, H655Y, N679K, P681H, N764K, D796Y, N856K, Q954H, N969K, L981F, L1265F		T9I	Q19E, A63T					P13L, Δ31-33, R203K, G204R
AM-2094	G7S	G252C	K38R, V1069I, Δ1265, L1266I, A1892T	T492I	P132H	Δ105-107, I189V					P323L		I42V			A67V, Δ69-70, T95I, Δ142-144, Y145D, N211I, Δ212, K417N, N440K, G446S, S477N, T478K, E484A, Q493R, G496S, Q498R, N501Y, Y505H, T547K, D614G, H655Y, N679K, P681H, A701V, N764K, D796Y, N856K, Q954H, N969K, L981F		T9I	Q19E, A63T					P13L, Δ31-33, R203K, G204R
BA.1.18	nsp1	nsp2	nsp3 (PLpro)	nsp4	nsp5 (3CLpro)	nsp6	nsp7	nsp8	nsp9	nsp10	nsp12 (RdRp)	nsp13	nsp14	nsp15	nsp16	S	NS3a	E	M	NS6	NS7a	NS7b	NS8	N	NS10
AM-2109		A318V	K38R, A949T, V1069I, Δ1265, L1266I, A1892T	T492I	P132H	Δ105-107, I189V					P323L		I42V			A67V, Δ69-70, T95I, Δ142-144, Y145D, N211I, Δ212, G339D, S371L, S373P, S375F, K417N, N440K, G446S, S477N, T478K, E484A, Q493R, G496S, Q498R, N501Y, Y505H, T547K, D614G, H655Y, N679K, P681H, N764K, D796Y, N856K, Q954H, N969K, L981F	D155Y	T9I	Q19E, A63T					P13L, Δ31-33, R203K, G204R
AM-0236		R218H	K38R, T1004I, Δ1265, L1266I, A1892T	T492I	P132H	L37F, Δ105-107, I189V					P323L		I42V			A67V, Δ69-70, T95I, Δ142-144, Y145D, N211I, Δ212, G339D, S371L, S373P, S375F, K417N, N440K, G446S, S477N, T478K, E484A, Q493R, G496S, Q498R, N501Y, Y505H, T547K, D614G, H655Y, N679K, P681H, N764K, D796Y, N856K, Q954H, N969K, L981F	D155Y	T9I	D3G, Q19E, A63T					P13L, Δ31-33, R203K, G204R
BA.1.8	nsp1	nsp2	nsp3 (PLpro)	nsp4	nsp5 (3CLpro)	nsp6	nsp7	nsp8	nsp9	nsp10	nsp12 (RdRp)	nsp13	nsp14	nsp15	nsp16	S	NS3a	E	M	NS6	NS7a	NS7b	NS8	N	NS10
AM-2072			K38R, Δ1265, L1266I, A1892T	T492I	P132H	Δ105-107, I189V					P323L		I42V			A67V, Δ69-70, T95I, Δ142-144, Y145D, N211I, Δ212, K417N, N440K, G446S, S477N, T478K, E484A, Q493R, G496S, Q498R, N501Y, Y505H, T547K, D614G, H655Y, N679K, P681H, N764K, D796Y, P809S, N856K, Q954H, N969K, L981F		T9I	D3G, Q19E, A63T					P13L, Δ31-33, R203K, G204R	L37F
BA.2	nsp1	nsp2	nsp3 (PLpro)	nsp4	nsp5 (3CLpro)	nsp6	nsp7	nsp8	nsp9	nsp10	nsp12 (RdRp)	nsp13	nsp14	nsp15	nsp16	S	NS3a	E	M	NS6	NS7a	NS7b	NS8	N	NS10
AM-2110	S135R		T24I, G489S	L264F, T327I, L438F, T492I	P132H	Δ106-108					P323L	R392C	I42V	T112I		T19I, L24S, Δ25-27, G142D, V213G, G339D, S371F, S373P, S375F, T376A, D405N, R408S, K417N, N440K, S477N, T478K, E484A, Q493R, Q498R, N501Y, Y505H, D614G, H655Y, N679K, P681H, N764K, D796Y, Q954H, N969K	T223I	T9I	Q19E, A63T	D61L				P13L, Δ31-33, R203K, G204R, S413R
AM-2119	S135R		T24I, G489S	L264F, T327I, L438F, T492I	P132H	Δ106-108					P323L	R392C	I42V	T112I		T19I, L24S, Δ25-27, G142D, V213G, G339D, S371F, S373P, S375F, T376A, D405N, R408S, K417N, N440K, S477N, T478K, E484A, Q493R, Q498R, N501Y, Y505H, D614G, H655Y, N679K, P681H, N764K, D796Y, Q954H, N969K	T223I	T9I	Q19E, A63T	D61L				P13L, Δ31-33, R203K, G204R, S413R
AM-0302	A131V, S135R	V628I	T24I, G489S	L264F, T327I, L438F, T492I	P132H	Δ106-108, V114A					P323L	S36P, R392C	I42V	T112I		T19I, L24S, Δ25-27, G142D, V213G, G339D, S371F, S373P, S375F, T376A, D405N, R408S, K417N, N440K, S477N, T478K, E484A, Q493R, Q498R, N501Y, Y505H, D614G, H655Y, N679K, P681H, N764K, D796Y, Q954H, N969K	T223I	T9I	Q19E, A63T	D61L				P13L, Δ31-33, R203K, G204R, S413R
Legend: b = re-infection, * = codon stop, red = mutation with very low prevalence worldwide.
